# Supplementary material for: The Cornell COVID-19 Testing Laboratory: A Model to High-Capacity Testing Hubs for Infectious Disease Emergency Response and Preparedness
Source: Viruses. 2023 Jul 15;15(7):1555. doi: 10.3390/v15071555 (PMC10385863; doi:10.3390/v15071555)
Supplement: Supplementary file 1 [file viruses-15-01555-s001.zip]

Archive with 1 entries (1 files):
- viruses-2471211-supplementary.pptx
